# Supplementary material for: Exercise Therapy for Chronic ECU Tenosynovitis: A Case Report
Source: Reports (MDPI). 2026 May 19;9(2):157. doi: 10.3390/reports9020157 (PMC13214708; doi:10.3390/reports9020157)
Supplement: Supplementary file 1 [file reports-09-00157-s001.zip]

Archive with 1 entries (1 files):
- reports-4238455-supplementary.pdf
